# Supplementary material for: Feed Insects as a Reservoir of Granadaene-Producing Lactococci
Source: Front Microbiol. 2022 May 9;13:848490. doi: 10.3389/fmicb.2022.848490 (PMC9125021; doi:10.3389/fmicb.2022.848490)
Supplement: Supplementary file 1 [file Table_1.XLSX]

## Sheet: genome data
#Organism	Strain	BioSample	BioProject	Assembly	Level	Size (Mb)	GC%	Replicons	WGS	Scaffolds	CDS	Release Date	GenBank FTP RefSeq FTP
Lactococcus garvieae	DCC43	SAMN02470721	PRJNA174841	GCA_000300795.2	Contig	2.239	37.8		AMQS01	67	2145	2012-10-01T00:00:00Z	ftp://ftp.ncbi.nlm.nih.gov/genomes/all/GCA/000/300/795/GCA_000300795.2_LgDCC43_1.0
Lactococcus garvieae	A1	SAMN06640869	PRJNA380338	GCA_002077975.1	Contig	2.03895	38		NBBK01	25	1909	2017-04-03T00:00:00Z	ftp://ftp.ncbi.nlm.nih.gov/genomes/all/GCA/002/077/975/GCA_002077975.1_ASM207797v1
Lactococcus garvieae	122061	SAMD00046983	PRJDB4555	GCA_002355575.1	Complete	2.00011	38.17	chromosome:NZ_AP017373.1/AP017373.1		2	1792	18-May-2016	ftp://ftp.ncbi.nlm.nih.gov/genomes/all/GCF/002/355/575/GCF_002355575.1_ASM235557v1
Lactococcus garvieae	JJJN1	SAMN08435054	PRJNA432118	GCA_004328725.1	Complete	1.96593	38.8	chromosome:NZ_CP026502.1/CP026502.1		1	1828	2019-03-06T00:00:00Z	ftp://ftp.ncbi.nlm.nih.gov/genomes/all/GCA/004/328/725/GCA_004328725.1_ASM432872v1
Lactococcus garvieae	PAQ102015-99	SAMN04958039	PRJNA320828	GCA_001645775.1	Contig	2.06836	38		LXWL01	14	1934	2016-05-17T00:00:00Z	ftp://ftp.ncbi.nlm.nih.gov/genomes/all/GCA/001/645/775/GCA_001645775.1_PAQ99-XT
Lactococcus garvieae	TILSE2	SAMN10318961	PRJNA497768	GCA_011365045.1	Contig	2.1512	38.7		SDHP01	17	2073	2020-03-16T00:00:00Z	ftp://ftp.ncbi.nlm.nih.gov/genomes/all/GCA/011/365/045/GCA_011365045.1_ASM1136504v1
Lactococcus garvieae	TILSE6	SAMN10266056	PRJNA497768	GCA_011365245.1	Contig	2.1746	38.6		SDHH01	33	2090	2020-03-16T00:00:00Z	ftp://ftp.ncbi.nlm.nih.gov/genomes/all/GCA/011/365/245/GCA_011365245.1_ASM1136524v1
Lactococcus garvieae	CT2	SAMN10318953	PRJNA497768	GCA_011365165.1	Contig	2.08617	37.9		SDHN01	37	1942	2020-03-16T00:00:00Z	ftp://ftp.ncbi.nlm.nih.gov/genomes/all/GCA/011/365/165/GCA_011365165.1_ASM1136516v1
Lactococcus garvieae	RTCLI04	SAMN10518796	PRJNA508270	GCA_006782925.1	Contig	2.05489	38.6		RSFD01	35	1923	2019-07-09T00:00:00Z	ftp://ftp.ncbi.nlm.nih.gov/genomes/all/GCA/006/782/925/GCA_006782925.1_ASM678292v1
Lactococcus garvieae	UNIUD074	SAMN02471926	PRJNA66291	GCA_000212475.2	Contig	2.17147	38.7		AFHF01	25	2017	2011-05-05T00:00:00Z	ftp://ftp.ncbi.nlm.nih.gov/genomes/all/GCA/000/212/475/GCA_000212475.2_LacGar1.0
Lactococcus garvieae	FISHB	SAMN10318960	PRJNA497768	GCA_011365125.1	Contig	2.08373	38		SDHO01	34	1946	2020-03-16T00:00:00Z	ftp://ftp.ncbi.nlm.nih.gov/genomes/all/GCA/011/365/125/GCA_011365125.1_ASM1136512v1
Lactococcus garvieae	8831	SAMN02469657	PRJNA59787	GCA_000213885.2	Contig	2.08593	38		AFCD01	87	1944	2011-05-17T00:00:00Z	ftp://ftp.ncbi.nlm.nih.gov/genomes/all/GCA/000/213/885/GCA_000213885.2_ASM21388v2
Lactococcus garvieae	LG9	SAMN02471888	PRJNA73567	GCA_000236535.3	Contig	2.08227	38.5		AGQY01	139	2014	2011-12-01T00:00:00Z	ftp://ftp.ncbi.nlm.nih.gov/genomes/all/GCA/000/236/535/GCA_000236535.3_LgarvieLg9_1.0
Lactococcus garvieae	ATCC 49156	SAMD00060911	PRJDA18705	GCA_000269925.1	Complete	1.95013	38.8	chromosome:NC_015930.1/AP009332.1		1	1863	2011-08-09T23:05:00Z	ftp://ftp.ncbi.nlm.nih.gov/genomes/all/GCA/000/269/925/GCA_000269925.1_ASM26992v1
Lactococcus garvieae	ATCC 49156	SAMN02596969	PRJNA191896	GCA_000407645.1	Contig	1.93211	38.7		ASWT01	6	1862	2013-05-31T00:00:00Z	ftp://ftp.ncbi.nlm.nih.gov/genomes/all/GCA/000/407/645/GCA_000407645.1_Lact_garv_ATCC49156_V2
Lactococcus garvieae	ATCC 49156	SAMN02596969	PRJNA82563	GCA_000407125.1	Scaffold	1.95065	38.9		AHYM01	5	1857	2013-05-31T00:00:00Z	ftp://ftp.ncbi.nlm.nih.gov/genomes/all/GCA/000/407/125/GCA_000407125.1_Lact_garv_ATCC49156_V1
Lactococcus garvieae	Lg2	SAMD00060912	PRJDA18707	GCA_000269945.1	Complete	1.96396	38.8	chromosome:NC_017490.1/AP009333.1		1	1875	2011-08-09T23:05:00Z	ftp://ftp.ncbi.nlm.nih.gov/genomes/all/GCA/000/269/945/GCA_000269945.1_ASM26994v1
Lactococcus garvieae	IPLA 31405	SAMN02470077	PRJNA161657	GCA_000269705.1	Contig	2.05231	38.5		AKFO01	23	1950	2012-06-17T00:00:00Z	ftp://ftp.ncbi.nlm.nih.gov/genomes/all/GCA/000/269/705/GCA_000269705.1_ASM26970v1
Lactococcus garvieae	I113	SAMN02471889	PRJNA174282	GCA_000305975.1	Contig	2.17873	37.9		AMFD01	49	2051	2012-10-17T00:00:00Z	ftp://ftp.ncbi.nlm.nih.gov/genomes/all/GCA/000/305/975/GCA_000305975.1_LgarvI113_1.0
Lactococcus garvieae	TB25	SAMN02471887	PRJNA73569	GCA_000236515.3	Contig	2.00889	38.1		AGQX01	91	1915	2011-12-01T00:00:00Z	ftp://ftp.ncbi.nlm.nih.gov/genomes/all/GCA/000/236/515/GCA_000236515.3_LgarvieTb25_1.0
Lactococcus garvieae	Tac2	SAMN02471886	PRJNA174284	GCA_000305995.1	Contig	2.24286	38.2		AMFE01	97	2101	2012-10-17T00:00:00Z	ftp://ftp.ncbi.nlm.nih.gov/genomes/all/GCA/000/305/995/GCA_000305995.1_LgarvTac2_1.0
Lactococcus garvieae	UBA5784	SAMN06457617	PRJNA348753	GCA_002427645.1	Scaffold	2.02589	38.6		DIEC01	22		2017-10-03T00:00:00Z	ftp://ftp.ncbi.nlm.nih.gov/genomes/all/GCA/002/427/645/GCA_002427645.1_ASM242764v1
Lactococcus garvieae	CCUG 32208T	SAMN12771126	PRJNA563568	GCA_008692985.1	Contig	2.04365	38.5		VXKD01	48	1940	2019-09-24T00:00:00Z	ftp://ftp.ncbi.nlm.nih.gov/genomes/all/GCA/008/692/985/GCA_008692985.1_ASM869298v1
Lactococcus garvieae	NBRC 100934	SAMD00000361	PRJDB424	GCA_000739975.1	Contig	2.02835	38.5		BBJW01	56	1923	2014-08-02T00:00:00Z	ftp://ftp.ncbi.nlm.nih.gov/genomes/all/GCA/000/739/975/GCA_000739975.1_ASM73997v1
Lactococcus garvieae	DSM 20684	SAMN03267151	PRJNA270383	GCA_002441675.1	Contig	2.02312	38.5		JXJV01	71	1912	2017-10-04T00:00:00Z	ftp://ftp.ncbi.nlm.nih.gov/genomes/all/GCA/002/441/675/GCA_002441675.1_ASM244167v1
Lactococcus garvieae	KS1546	SAMN04521255	PRJNA290549	GCA_003025215.1	Contig	2.17544	37.8		LTDA01	31	2069	2018-03-30T00:00:00Z	ftp://ftp.ncbi.nlm.nih.gov/genomes/all/GCA/003/025/215/GCA_003025215.1_ASM302521v1
Lactococcus garvieae	DM12426	SAMN10266048	PRJNA497768	GCA_011365105.1	Contig	2.11552	37.8		SDHQ01	40	1991	2020-03-16T00:00:00Z	ftp://ftp.ncbi.nlm.nih.gov/genomes/all/GCA/011/365/105/GCA_011365105.1_ASM1136510v1
Lactococcus garvieae	DB24910	SAMN10312066	PRJNA497768	GCA_011365225.1	Contig	1.99738	38		SDHJ01	35	1868	2020-03-16T00:00:00Z	ftp://ftp.ncbi.nlm.nih.gov/genomes/all/GCA/011/365/225/GCA_011365225.1_ASM1136522v1
Lactococcus garvieae	Lg-ilsanpaik-gs201105	SAMN02951679	PRJNA257444	GCA_000978865.1	Contig	1.95888	38.1		JPUJ01	53	1841	2015-04-23T00:00:00Z	ftp://ftp.ncbi.nlm.nih.gov/genomes/all/GCA/000/978/865/GCA_000978865.1_ASM97886v1
Lactococcus garvieae	21881	SAMN02469656	PRJNA63669	GCA_000205485.2	Contig	2.1643	37.9		AFCC01	91	2082	2011-04-20T00:00:00Z	ftp://ftp.ncbi.nlm.nih.gov/genomes/all/GCA/000/205/485/GCA_000205485.2_ASM20548v2
Lactococcus garvieae	TRF1	SAMN02469805	PRJNA213887	GCA_000504505.1	Contig	2.20491	38.5		AVFE01	112	1781	2013-12-03T00:00:00Z	ftp://ftp.ncbi.nlm.nih.gov/genomes/all/GCA/000/504/505/GCA_000504505.1_NGEN_DNA_Star_
Lactococcus garvieae	M14	SAMEA2766081	PRJEB7069	GCA_000820425.1	Contig	2.2537	37.7		CCXC01	13	2125	2014-10-21T00:00:00Z	ftp://ftp.ncbi.nlm.nih.gov/genomes/all/GCA/000/820/425/GCA_000820425.1_PRJEB6736_assembly_1
Lactococcus garvieae	MGYG-HGUT-00230	SAMEA5849732	PRJEB33885	GCA_902364575.1	Scaffold	1.98236	38.3		CABJEF01	19	1843	2019-08-12T00:00:00Z	ftp://ftp.ncbi.nlm.nih.gov/genomes/all/GCA/902/364/575/GCA_902364575.1_MGYG-HGUT-00230
Lactococcus garvieae	M79	SAMN05216438	PRJEB17458	GCA_900114555.1	Scaffold	2.16016	38.6		FOTJ01	36	2034	2016-10-31T00:00:00Z	ftp://ftp.ncbi.nlm.nih.gov/genomes/all/GCA/900/114/555/GCA_900114555.1_IMG-taxon_2651870362_annotated_assembly
Lactococcus garvieae	UBA11300	SAMN08020473	PRJNA417962	GCA_003531255.1	Scaffold	1.95283	38.6		DQHM01	22	1892	2018-09-10T00:00:00Z	ftp://ftp.ncbi.nlm.nih.gov/genomes/all/GCA/003/531/255/GCA_003531255.1_ASM353125v1
#Organism Name	Strain	BioSample	BioProject	Assembly	Level	Size (Mb)	GC%	Replicons		Scaffolds	CDS	Release Date	GenBank FTP
Lactococcus formosensis	I4/6O	SAMN22883097	PRJNA777811		Complete	2.42	37.6	chromosome:CP086395.1 plasmid p1:CP086396.1 plasmid p3:CP086397.1 plasmid p2:CP086398.1 plasmid p5:CP086399.1 plasmid p4:CP086400.1		6	2337
Lactococcus petauri	LG4	SAMN22883174	PRJNA777815		Complete	2.51	37.5	chromosome:CP086401.1 plasmid p1:CP086402.1 plasmid p2:CP086403.1 plasmid p3:CP086404.1		4	2387
Lactococcus petauri	LG26	SAMN22883206	PRJNA777820		Complete	2.67	37.5	chromosome:CP086595.1 plasmid p1:CP086596.1 plasmid p2:CP086597.1		3	2581
Lactococcus petauri	B18	SAMN22882844	PRJNA777805		Complete	2.03	38.4	chromosome:CP086394.1		1	1959
#Organism Name	Strain	BioSample	BioProject	Assembly	Level	Size (Mb)	GC%	Replicons	WGS	Scaffolds	CDS	Release Date	GenBank FTP
Lactococcus petauri	CF11	SAMN13196990	PRJNA587631	GCA_009662295.1	Complete	1.99772	38.2	chromosome:NZ_CP045924.1/CP045924.1		1	1859	2019-11-14T00:00:00Z	ftp://ftp.ncbi.nlm.nih.gov/genomes/all/GCA/009/662/295/GCA_009662295.1_ASM966229v1
Lactococcus petauri	159469	SAMN06284381	PRJNA369280	GCA_002154895.1	Contig	2.39718	37.7		MUIZ01	59	2234	2017-05-22T00:00:00Z	ftp://ftp.ncbi.nlm.nih.gov/genomes/all/GCA/002/154/895/GCA_002154895.1_ASM215489v1
#Organism Name	Strain	BioSample	BioProject	Assembly	Level	Size (Mb)	GC%	Replicons	WGS	Scaffolds	CDS	Release Date	GenBank FTP
Streptococcus agalactiae	18RS21	SAMN02435897	PRJNA15605	GCA_000167715.1	Contig	2.19	36.9		AAJO01	553	2146	30-Sep-2005	ftp://ftp.ncbi.nlm.nih.gov/genomes/all/GCF/000/167/715/GCF_000167715.1_ASM16771v1
Streptococcus agalactiae	2603V_R	SAMN02604013	PRJNA330	GCA_000007265.1	Complete	2.16	35.6	chromosome: NC_004116.1/AE009948.1		1	2051	28-Aug-2002	ftp://ftp.ncbi.nlm.nih.gov/genomes/all/GCF/000/007/265/GCF_000007265.1_ASM726v1
Streptococcus agalactiae	515	SAMN02435850	PRJNA15606	GCA_000167735.1	Contig	2.09	35.5		AAJP01	255	2275	06-Oct-2005	ftp://ftp.ncbi.nlm.nih.gov/genomes/all/GCF/000/167/735/GCF_000167735.1_ASM16773v1
Streptococcus agalactiae	A909	SAMN02604011	PRJNA326	GCA_000012705.1	Complete	2.13	35.6	chromosome: NC_007432.1/CP000114.1		1	1999	29-Sep-2005	ftp://ftp.ncbi.nlm.nih.gov/genomes/all/GCF/000/012/705/GCF_000012705.1_ASM1270v1
Streptococcus agalactiae	ATCC 13813	SAMN00217013	PRJNA53057	GCA_000186445.1	Contig	2.29	36.3		AEQQ01	21	2010	20-Jan-2011	ftp://ftp.ncbi.nlm.nih.gov/genomes/all/GCF/000/186/445/GCF_000186445.1_ASM18644v1
Streptococcus agalactiae	CJB111	SAMN02435851	PRJNA15607	GCA_000167755.1	Contig	2.11	35.6		AAJQ01	155	1919	06-Oct-2005	ftp://ftp.ncbi.nlm.nih.gov/genomes/all/GCF/000/167/755/GCF_000167755.1_ASM16775v1
Streptococcus agalactiae	COH1	SAMN02435877	PRJNA15609	GCA_000167775.1	Contig	2.21	35.5		AAJR01	393	2376	06-Oct-2005	ftp://ftp.ncbi.nlm.nih.gov/genomes/all/GCF/000/167/775/GCF_000167775.1_ASM16777v1
Streptococcus agalactiae	FSL S3-062	SAMN02436305	PRJNA86137	GCA_000322745.1	Contig	2.12	35.5		ANQF01	108	2125	17-Dec-2012	ftp://ftp.ncbi.nlm.nih.gov/genomes/all/GCF/000/322/745/GCF_000322745.1_ASM32274v1
Streptococcus agalactiae	NEM316	SAMEA3138330	PRJNA334	GCA_000196055.1	Complete	2.21	35.6	chromosome: NC_004368.1/AL732656.1		1	2089	07-Nov-2002	ftp://ftp.ncbi.nlm.nih.gov/genomes/all/GCF/000/196/055/GCF_000196055.1_ASM19605v1
Streptococcus agalactiae	ZQ0910	SAMN02469855	PRJNA158929	GCA_000264975.1	Contig	2.03	35.5		AKAP01	14	1922	04-Jun-2012	ftp://ftp.ncbi.nlm.nih.gov/genomes/all/GCF/000/264/975/GCF_000264975.1_ASM26497v1
