# Supplementary material for: Feed Insects as a Reservoir of Granadaene-Producing Lactococci
Source: Front Microbiol. 2022 May 9;13:848490. doi: 10.3389/fmicb.2022.848490 (PMC9125021; doi:10.3389/fmicb.2022.848490)
Supplement: Supplementary file 2 [file Table_2.XLSX]

## Sheet: ANI_mean_distances
X	Lac_gar_NZ_AMFE01000097	Lac_gar_UBA11300_DQHM00000000	Lac_gar_31405_AKFO00000000	Lac_gar_NZ_AFHF01000001	Lac_gar_NZ_AGQY01000001	Lac_gar_49156_KE136471	Lac_gar_NZ_CP026502	Lac_gar_Lg2_AP009333	Lac_gar_49156_AP009332	Lac_gar_49156_ASWT00000000	Lac_gar_TRF1_AVFE00000000	Lac_gar_20684_JXJV00000000	Lac_gar_NZ_BBJW01000001	Lac_gar_32208T_VXKD00000000	Lac_gar_M79_FOTJ00000000	Lac_gar_NZ_RSFD01000009	Lac_gar_TILSE6_SDHH00000000	Lac_gar_TILSE2_SDHP00000000	Lac_gar_strain_B18	Lac_pet_NZ_CP045924	Lac_gar_NZ_AGQX01000001	Lac_gar_KS1546_LTDA00000000	Lac_gar_gs201105_JPUJ00000000	ALL_Lac_M14_CCXC00000000	Lac_gar_NZ_AFCC01000001	Lac_gar_NZ_CABJEF010000019	Lac_gar_99_LXWL00000000	Lac_gar_NZ_AFCD01000001	Lac_gar_strain_LG4	Lac_gar_strain_LG26	Lac_pet_NZ_MUIZ01000009	ALL_Lac_122061_AP017373	Lac_gar_DM12426_SDHQ00000000	Lac_gar_CT2_SDHN00000000	Lac_gar_DB24910_SDHJ00000000	Lac_gar_FISHB_SDHO00000000	Lac_gar_I4_60	Lac_gar_NZ_AMFD01000049	Lac_gar_NZ_NBBK01000012	Lac_gar_DCC43_AMQS00000000	Str_aga_NZ_AAJO01000001	Str_aga_NC_007432	Str_aga_NC_004368	Str_aga_NC_004116	Str_aga_NZ_AAJQ01000001	Str_aga_NZ_AAJR01000001	Str_aga_NZ_AAJP01000001	Str_aga_NZ_JH689320	Str_aga_NZ_GL636090
Lactococcus_garvieae_Lg2_AP009333	97.72	97.67	97.81	97.92	97.92	99.99	99.98	100	99.97	99.98	99.2	98.52	98.54	98.44	98.22	97.82	98.06	98.08	94.74	93.49	93.31	93.36	93.17	93.48	93.48	92.99	92.66	92.63	92.58	92.44	92.52	91.28	90.96	91.06	90.96	91.14	90.96	90.92	80.73	80.57	71.19	68.87	68.7	68.66	68.43	68.24	67.71	67.3	67.43
Lactococcus_garvieae_strain_JJJN1_NZ_CP026502	97.71	97.66	97.8	97.91	97.91	99.98	100	99.99	99.98	99.97	99.19	98.51	98.53	98.44	98.23	97.81	98.06	98.07	94.74	93.5	93.31	93.35	93.19	93.47	93.49	93.01	92.66	92.62	92.58	92.44	92.51	91.27	90.95	91.05	90.97	91.13	90.95	90.91	80.72	80.56	71.19	68.9	68.7	68.66	68.43	68.24	67.71	67.3	67.43
Lactococcus_garvieae_ATCC_49156_AP009332	97.72	97.67	97.8	97.92	97.92	100	99.95	99.96	100	99.99	99.19	98.5	98.53	98.45	98.23	97.82	98.06	98.08	94.73	93.48	93.31	93.31	93.15	93.44	93.47	92.99	92.66	92.63	92.58	92.44	92.52	91.28	90.95	91.05	90.95	91.13	90.95	90.91	80.7	80.55	71.2	68.87	68.67	68.66	68.43	68.22	67.71	67.29	67.41
Lactococcus_garvieae_ATCC_49156_ASWT00000000	97.72	97.67	97.8	97.92	97.92	99.99	99.94	99.95	99.99	100	99.19	98.5	98.53	98.45	98.23	97.81	98.06	98.08	94.73	93.48	93.31	93.31	93.15	93.44	93.47	92.99	92.66	92.63	92.58	92.44	92.52	91.31	90.95	91.05	90.95	91.13	90.95	90.91	80.7	80.56	71.16	68.85	68.64	68.65	68.42	68.18	67.71	67.29	67.41
Lactococcus_garvieae_ATCC_49156_KE136471	97.7	97.65	97.78	97.91	97.9	100	99.89	99.91	99.94	99.95	99.2	98.49	98.53	98.45	98.19	97.77	98.04	98.06	94.73	93.5	93.3	93.3	93.12	93.44	93.47	92.95	92.66	92.62	92.58	92.41	92.49	91.28	90.94	91.05	90.95	91.13	90.92	90.88	80.7	80.56	71.18	68.87	68.66	68.65	68.43	68.22	67.71	67.29	67.41
Lactococcus_garvieae_TRF1_AVFE00000000	97.45	97.74	97.96	98.16	98.23	99.33	99.25	99.26	99.26	99.22	100	98.7	98.73	98.67	97.87	98.11	98.25	98.34	94.74	93.47	93.15	93.38	93.19	93.27	93.56	92.83	92.55	92.55	92.54	92.16	92.15	90.73	90.73	90.71	90.64	90.77	90.56	90.68	80.89	80.44	71.14	68.83	68.54	68.64	68.38	68.13	67.64	67.23	67.32
Lactococcus_garvieae_subsp_garvieae_strain_CCUG_32208T_VXKD00000000	97.84	97.81	97.92	98.02	98.05	98.37	98.26	98.23	98.19	98.28	98.51	99.95	99.99	100	98.26	98.23	98.21	98.33	94.78	93.52	93.19	93.27	93.15	93.23	93.37	92.91	92.55	92.49	92.5	92.36	92.35	90.61	90.79	90.72	90.59	90.72	90.58	90.68	80.72	80.55	71.04	68.65	68.33	68.64	68.37	68.05	67.45	67.18	67.38
Lactococcus_garvieae_NBRC_100934_NZ_BBJW01000001	97.84	97.81	97.89	98.01	98.06	98.36	98.25	98.21	98.19	98.28	98.53	99.95	100	99.95	98.27	98.23	98.2	98.33	94.79	93.53	93.19	93.27	93.15	93.23	93.38	92.91	92.55	92.51	92.51	92.35	92.35	90.62	90.8	90.72	90.59	90.74	90.57	90.68	80.72	80.56	71.03	68.62	68.35	68.62	68.33	68.05	67.42	67.18	67.38
Lactococcus_garvieae_strain_DSM_20684_JXJV00000000	97.87	97.81	97.93	98.02	98.06	98.35	98.26	98.23	98.23	98.29	98.53	100	99.97	99.92	98.25	98.22	98.2	98.34	94.79	93.51	93.19	93.26	93.14	93.25	93.38	92.88	92.54	92.53	92.48	92.33	92.35	90.63	90.78	90.71	90.57	90.72	90.54	90.68	80.72	80.53	70.83	68.53	68.25	68.54	68.24	67.91	67.37	67.15	67.39
Lactococcus_garvieae_strain_M79_FOTJ00000000	97.74	97.65	97.96	98.11	98.15	98.24	98.18	98.18	98.18	98.16	97.94	98.37	98.33	98.32	100	99.29	98.25	98.37	94.83	93.43	93.28	93.31	93.18	93.15	93.53	93.05	92.6	92.6	92.55	92.37	92.25	90.6	90.53	90.62	90.58	90.61	90.65	90.6	80.85	80.36	70.74	68.64	68.29	68.43	68.14	67.98	67.57	67.26	67.35
Lactococcus_garvieae_strain_RTCLI04_NZ_RSFD01000009	97.91	97.74	98.06	98.31	98.35	97.9	97.75	97.78	97.82	97.83	98.03	98.24	98.26	98.26	99.26	100	98.17	98.18	94.83	93.28	93.3	93.34	93.01	93.13	93.41	93.03	92.55	92.59	92.27	92.26	92.24	90.42	90.57	90.54	90.54	90.59	90.38	90.46	80.71	80.26	71.16	68.78	68.41	68.64	68.36	68.09	67.55	67.2	67.32
Lactococcus_garvieae_strain_TILSE2_SDHP00000000	97.8	97.58	97.83	98.11	98.06	98.09	98.08	98.07	98.09	98.06	98.15	98.37	98.3	98.27	98.29	98.23	99.97	100	94.68	93.32	93.15	93.16	93.16	93.09	93.33	92.78	92.44	92.46	92.34	92.13	92.23	90.53	90.47	90.41	90.35	90.57	90.37	90.41	80.7	80.28	71.09	68.57	68.5	68.61	68.11	68.08	67.55	67.19	67.38
Lactococcus_garvieae_strain_TILSE6_SDHH00000000	97.79	97.5	97.8	98.1	98.05	98.09	98.08	98.07	98.09	98.06	98.17	98.34	98.28	98.26	98.28	98.23	100	99.98	94.63	93.28	93.16	93.15	93.2	93.07	93.3	92.78	92.44	92.45	92.33	92.13	92.23	90.51	90.56	90.48	90.33	90.56	90.38	90.45	80.82	80.28	71.07	68.57	68.46	68.58	68.09	68.08	67.55	67.19	67.38
Lactococcus_garvieae_IPLA_31405_AKFO00000000	99.17	99.33	100	98.75	98.75	97.81	97.78	97.79	97.72	97.75	97.91	98.08	98.02	98.01	98	98.07	97.9	97.88	95.74	94.15	93.86	94.02	93.63	93.86	94.2	93.57	93.02	93.01	92.89	92.73	92.8	90.76	90.79	90.75	90.73	90.81	90.5	90.73	81.01	80.49	71.22	68.67	68.49	68.79	68.48	69.32	67.78	67.23	67.42
Lactococcus_garvieae_Tac2_NZ_AMFE01000097	100	99.49	99.18	98.66	98.68	97.7	97.67	97.72	97.75	97.53	97.62	97.9	97.89	97.88	97.86	97.89	97.75	97.7	95.8	94.09	93.69	93.79	93.75	93.65	94.19	93.37	92.97	92.9	92.66	92.54	92.59	90.68	90.85	90.75	90.68	90.73	90.58	90.58	80.72	80.79	72.53	68.64	68.73	70.09	68.3	68.04	67.54	67.23	68.84
Lactococcus_garvieae_UNIUD074_NZ_AFHF01000001	98.7	98.49	98.84	100	99.97	97.99	97.93	97.94	97.97	97.95	98.09	98.19	98.22	98.12	98.16	98.39	98.07	98.09	94.98	93.41	93.06	93.11	93.3	93.14	93.35	93.01	92.59	92.66	92.59	92.44	92.57	90.61	90.65	90.6	90.58	90.6	90.51	90.63	80.73	80.51	71.34	68.74	68.57	68.71	68.41	68.15	67.59	67.32	67.36
Lactococcus_garvieae_LG9_NZ_AGQY01000001	98.69	98.44	98.8	99.86	100	97.94	97.91	97.91	97.93	97.93	98.06	98.16	98.21	98.1	98.1	98.36	98.07	98.01	94.96	93.41	93.06	93.09	93.3	93.13	93.35	93.02	92.59	92.66	92.61	92.41	92.56	90.59	90.67	90.61	90.56	90.61	90.5	90.61	80.67	80.46	71.24	68.68	68.41	68.66	68.29	68.08	67.54	67.32	67.36
Lactococcus_garvieae_strain_UBA11300_DQHM00000000	99.41	100	99.41	98.41	98.43	97.71	97.69	97.71	97.76	97.68	97.68	97.88	97.9	97.9	97.62	97.76	97.48	97.55	96.21	94.54	94.13	94.36	93.79	94.43	94.6	93.71	93.3	93.23	93.25	93.02	93.18	90.67	90.77	90.83	90.74	90.75	90.74	90.71	80.71	80.51	67.51	67.52	67.09	67.29	67.4	67.3	67.33	67.18	67.34
Lactococcus_garvieae_strain_B18	95.75	96.18	95.59	94.86	94.81	94.59	94.6	94.61	94.61	94.54	94.58	94.68	94.71	94.69	94.67	94.7	94.56	94.51	100	98.42	97.91	98.22	97.54	98.15	97.93	97.13	96.61	96.52	96.47	96.24	96.22	91.71	91.82	91.8	91.9	91.86	91.83	91.59	80.75	80.39	71.44	68.85	68.64	68.66	68.47	68.22	67.81	67.29	67.46
ALL_Lactococcus_garvieae_strain_M14_CCXC00000000	93.82	94.59	94.1	93.28	93.14	93.44	93.44	93.43	93.42	93.3	93.32	93.44	93.51	93.35	93.25	93.18	93.25	93.18	98.38	99.63	99.26	99.34	98.8	100	99.23	98.32	97.96	97.91	97.56	97.24	97.34	91.97	91.97	92.07	92.14	92.13	91.95	91.71	81.16	80.81	71.39	68.82	68.73	68.68	68.3	68.14	67.81	67.35	68.06
Lactococcus_petauri_strain_CF11_NZ_CP045924	93.85	94.38	93.91	93.25	93.08	93.4	93.4	93.39	93.38	93.29	93.16	93.49	93.51	93.42	93.24	93.01	93.2	93.13	98.3	100	99.1	99.31	98.84	99.58	99.4	98.13	97.83	97.8	97.57	97.12	97.29	92.05	92.06	92.14	92.14	92.1	92.11	91.58	80.92	80.63	71.42	69.02	68.82	68.76	68.39	68.24	67.87	67.41	67.46
Lactococcus_garvieae_strain_KS1546_LTDA00000000	93.72	94.41	94.11	93.29	93.16	93.35	93.38	93.37	93.33	93.22	93.24	93.45	93.43	93.37	93.18	93.34	93.37	93.27	98.38	99.52	99.47	100	98.83	99.22	99.05	98.48	97.81	97.7	97.6	97.13	97.27	91.9	92.02	92.08	92.15	92.09	92.11	91.79	81.52	80.35	71.28	68.83	68.68	68.57	68.32	68.1	67.77	67.33	67.47
Lactococcus_garvieae_TB25_NZ_AGQX01000001	93.69	94.1	93.78	93.13	92.96	93.31	93.26	93.24	93.23	93.19	93.02	93.27	93.31	93.23	93.2	93.17	93.13	93.01	97.91	99.16	100	99.4	98.82	99.12	98.77	98.6	97.97	97.87	97.78	97.54	97.61	91.85	92.16	92.09	92.17	92.2	92.33	91.8	80.99	80.57	71.28	68.83	68.68	68.65	68.36	68.08	67.84	67.34	67.54
Lactococcus_garvieae_21881_NZ_AFCC01000001	93.97	94.7	94.3	93.52	93.4	93.57	93.56	93.57	93.54	93.48	93.36	93.58	93.57	93.49	93.56	93.47	93.39	93.4	98.1	99.53	98.91	99.04	98.55	99.19	100	97.96	97.45	97.49	97.1	96.8	96.88	91.83	91.87	91.98	92.07	92.02	91.88	91.61	80.91	80.63	71.21	68.8	68.57	68.63	68.23	68.15	67.77	67.36	67.46
Lactococcus_garvieae_strain_Lg_ilsanpaik_gs201105_JPUJ00000000	93.77	93.88	93.73	93.47	93.38	93.21	93.22	93.21	93.25	93.16	93.12	93.4	93.34	93.34	93.24	93.16	93.29	93.23	97.67	98.96	98.86	98.67	100	98.62	98.51	98.25	97.89	97.75	97.79	97.54	97.41	92.24	92.39	92.35	92.41	92.29	92.32	92.13	81.1	80.54	71.24	68.75	68.56	68.59	68.26	68.02	67.83	67.38	67.42
Lactococcus_garvieae_strain_MGYG_HGUT_00230_NZ_CABJEF010000019	93.47	93.83	93.58	93.12	93.04	93.06	93.04	93.04	92.98	92.98	92.78	93.04	93.02	92.93	93.1	93.13	92.87	92.78	97.3	98.35	98.71	98.49	98.29	98.23	97.99	100	98.25	98.15	97.97	97.85	97.84	92.05	92.25	92.21	92.25	92.22	92.35	92.04	80.99	80.58	71.28	68.87	68.88	68.71	68.33	68.06	67.9	67.35	67.58
Lactococcus_garvieae_strain_LG4	93.08	93.61	93.26	93.07	93.03	93.11	93.02	93	93.04	92.8	92.87	92.89	92.78	92.81	92.82	92.84	92.85	92.8	96.76	98.11	98.03	97.9	97.82	97.86	97.56	98.14	98.76	98.67	100	98.05	97.77	92.15	92.24	92.29	92.27	92.24	93.39	92.27	80.93	80.8	71.09	68.8	68.31	68.41	68.16	67.99	67.72	67.22	67.38
Lactococcus_garvieae_strain_PAQ102015_99_LXWL00000000	93.14	93.48	93.18	92.85	92.84	92.89	92.79	92.76	92.8	92.73	92.55	92.82	92.76	92.64	92.78	92.75	92.65	92.6	96.75	98.06	98.17	97.87	97.93	97.93	97.69	98.29	100	99.97	98.3	97.67	97.71	92.16	92.3	92.36	92.32	92.26	92.22	92.14	80.93	80.56	71.23	68.8	68.5	68.63	68.19	68.01	67.81	67.28	67.46
Lactococcus_garvieae_8831_NZ_AFCD01000001	93.1	93.44	93.15	92.85	92.85	92.86	92.73	92.7	92.74	92.69	92.52	92.8	92.74	92.65	92.79	92.72	92.64	92.59	96.72	98.05	98.13	97.82	97.89	97.9	97.62	98.29	99.93	100	98.24	97.63	97.66	92.1	92.28	92.34	92.33	92.26	92.2	92.12	80.95	80.55	71.28	68.85	68.56	68.6	68.15	68.01	67.87	67.3	67.5
Lactococcus_garvieae_strain_LG26	92.92	93.46	93.11	93.03	92.9	92.97	93	92.98	93.01	92.79	92.65	92.89	92.89	92.82	92.78	92.88	92.73	92.67	96.73	97.81	97.85	97.52	97.8	97.64	97.36	98.25	98.25	98.2	98.21	100	98.28	92.08	92.15	92.17	92.18	92.16	92.87	92.02	80.85	81.11	71.04	68.73	68.4	68.49	68.17	68.03	67.7	67.17	67.28
Lactococcus_petauri_strain_159469_NZ_MUIZ01000009	93.01	93.51	93.23	93.05	92.99	93	92.9	92.88	92.9	92.87	92.58	92.8	92.78	92.74	92.61	92.82	92.79	92.77	96.72	97.83	98.01	97.68	97.75	97.56	97.43	98.29	98.3	98.31	97.77	98.11	100	91.96	92.12	92.14	92.16	92.21	92.5	91.96	80.87	80.69	71.07	68.79	68.37	68.49	68.15	67.97	67.72	67.24	67.47
Lactococcus_garvieae_strain_CT2_SDHN00000000	90.8	90.83	90.86	90.82	90.71	91.16	91.09	91.1	91.14	91	90.68	90.86	90.9	90.85	90.69	90.64	90.67	90.48	91.98	92.23	92.18	92.08	92.35	91.98	92.02	92.23	92.25	92.34	92.29	92.07	91.93	98.4	99.99	100	99.1	98.6	97.4	97.65	80.7	80.47	71.16	68.79	68.71	68.7	68.28	68.37	67.88	67.22	67.56
Lactococcus_garvieae_strain_DM12426_SDHQ00000000	90.83	90.78	90.81	90.8	90.73	91.06	90.97	90.99	91.03	90.92	90.61	90.84	90.84	90.8	90.6	90.67	90.6	90.4	91.99	92.21	92.15	91.97	92.34	91.92	91.86	92.26	92.22	92.28	92.12	91.89	91.82	98.3	100	99.95	99.05	98.49	97.35	97.54	80.65	80.46	71.14	68.77	68.67	68.7	68.28	68.37	67.87	67.22	67.57
Lactococcus_garvieae_strain_DB24910_SDHJ00000000	90.74	90.84	90.84	90.77	90.63	91.1	91.01	91.02	91.04	90.98	90.61	90.66	90.77	90.71	90.65	90.64	90.34	90.42	92.09	92.28	92.17	92.15	92.4	92.14	92.09	92.25	92.25	92.27	92.16	92.08	91.81	98.32	99.08	99.08	100	98.58	97.22	97.69	80.56	80.47	71.18	68.79	68.67	68.56	68.25	68.24	67.72	67.22	67.53
Lactococcus_garvieae_strain_FISHB_SDHO00000000	90.7	90.7	90.66	90.73	90.56	91.16	91.13	91.12	91.18	91.01	90.62	90.75	90.78	90.76	90.58	90.5	90.38	90.45	91.92	92.09	92.05	91.92	92.17	91.94	91.92	92.08	92.13	92.09	92.09	91.88	91.71	98.33	98.39	98.45	98.46	100	97.28	97.36	80.55	80.42	71.15	68.78	68.69	68.69	68.3	68.37	67.88	67.23	67.62
ALL_Lactococcus_garvieae_strain_122061_AP017373	90.64	90.76	90.73	90.67	90.53	91.32	91.27	91.27	91.26	91.25	90.63	90.79	90.74	90.65	90.56	90.39	90.44	90.43	91.86	92.11	91.83	91.79	92.15	91.95	91.8	91.97	91.92	91.94	91.81	91.75	91.56	100	98.44	98.48	98.38	98.49	97.42	97.45	80.44	80.3	71.32	68.81	68.8	68.7	68.32	68.22	67.8	67.29	67.43
Lactococcus_garvieae_strain_I4_60	90.51	90.71	90.72	90.8	90.55	91.02	91.07	91.1	91.11	90.98	90.51	90.78	90.77	90.74	90.64	90.45	90.49	90.47	91.84	92.15	92.28	92	92.17	91.9	91.84	92.16	91.98	91.95	92.68	92.35	91.91	97.28	97.43	97.47	97.46	97.44	100	97.87	80.64	80.41	71.13	68.78	68.62	68.57	68.18	68.24	67.66	67.25	67.51
Lactococcus_garvieae_I113_NZ_AMFD01000049	90.64	90.71	90.8	90.75	90.62	91.07	91.03	91.02	91.07	90.96	90.68	90.8	90.8	90.8	90.59	90.49	90.44	90.34	91.74	91.84	91.84	91.8	92.17	91.69	91.65	91.97	92	91.98	91.77	91.56	91.46	97.46	97.45	97.51	97.67	97.4	97.73	100	80.51	80.37	71.12	68.7	68.52	68.53	68.2	68.18	67.7	67.2	67.49
Lactococcus_garvieae_strain_A1_NZ_NBBK01000012	80.61	80.69	81.02	81.04	80.69	80.89	80.93	80.91	80.87	80.68	80.79	80.75	80.71	80.59	80.79	80.62	80.78	80.64	80.9	81.12	81.08	81.36	81.05	81.05	80.92	80.96	80.85	80.8	81.03	80.86	80.62	80.61	80.72	80.67	80.47	80.57	80.9	80.56	100	98.28	71.13	68.91	68.65	68.58	68.16	68.13	67.55	67.56	67.43
Lactococcus_garvieae_DCC43_AMQS00000000	80.72	80.56	80.53	80.97	80.5	80.72	80.78	80.76	80.8	80.49	80.43	80.5	80.56	80.45	80.32	80.21	80.31	80.32	80.56	80.89	80.65	80.31	80.51	80.75	80.63	80.51	80.5	80.43	80.69	80.99	80.3	80.51	80.44	80.39	80.41	80.4	80.64	80.45	98.21	100	71.11	68.48	68.46	68.34	68.23	68.06	67.57	67.12	67.32
Streptococcus_agalactiae_18RS21_NZ_AAJO01000001	69.7	67.61	67.46	69.55	67.94	68.68	68.75	68.73	68.61	67.72	67.86	67.56	67.48	67.65	67.67	67.57	67.69	67.58	69	68.78	68.13	68.01	67.79	67.72	67.66	67.84	67.89	67.99	68.41	68.47	67.56	68.55	67.92	67.77	67.7	67.77	68.72	67.58	67.52	67.73	100	99.08	98.62	99.54	99.11	98.97	99.11	99.23	98
Streptococcus_agalactiae_2603V_R_NC_004116	69.3	67.52	67.54	68.9	67.71	68.27	68.38	68.4	68.28	67.37	67.66	67.23	67.28	67.35	67.54	67.32	67.36	67.45	68.51	68.41	67.83	67.68	67.63	67.37	67.39	67.58	67.68	67.74	68.03	68.15	67.32	68.24	67.68	67.63	67.46	67.58	68.37	67.44	67.56	67.44	99.67	99.21	98.68	100	99.16	98.94	99.18	99.25	98.22
Streptococcus_agalactiae_CJB111_NZ_AAJQ01000001	67.61	67.5	67.66	68.96	67.75	68.38	68.37	68.34	68.27	67.41	67.75	67.26	67.31	67.48	67.51	67.39	67.32	67.32	68.56	68.39	67.78	67.75	67.63	67.31	67.58	67.59	67.67	67.66	68.1	68.21	67.35	68.34	67.67	67.58	67.54	67.61	68.33	67.42	67.35	67.49	99.27	99.33	99.07	99.2	100	98.81	98.99	99.35	98.87
Streptococcus_agalactiae_A909_NC_007432	67.6	67.55	67.35	68.91	67.77	68.32	68.37	68.33	68.23	67.36	67.61	67.24	67.24	67.31	67.52	67.36	67.21	67.28	68.5	68.33	67.76	67.74	67.57	67.24	67.41	67.56	67.63	67.7	68.04	68.13	67.34	68.22	67.62	67.52	67.56	67.46	68.28	67.32	67.76	67.44	99.14	100	99.06	99.02	99.29	98.95	98.98	99.93	98.76
Streptococcus_agalactiae_515_NZ_AAJP01000001	67.67	67.56	67.7	68.92	67.62	68.25	68.36	68.43	68.33	67.18	67.73	67.37	67.3	67.42	67.58	67.36	67.38	67.46	68.5	68.41	67.77	67.8	67.58	67.44	67.53	67.55	67.68	67.63	68.02	68.23	67.34	68.18	67.75	67.63	67.52	67.59	68.38	67.3	67.36	67.41	99.09	98.96	99.27	99.02	98.99	98.74	100	99.06	98.72
Streptococcus_agalactiae_NEM316_NC_004368	68.11	67.53	67.49	68.9	67.68	68.3	68.36	68.37	68.27	67.37	67.73	67.22	67.24	67.41	67.51	67.3	67.37	67.47	68.51	68.49	67.9	67.84	67.59	67.5	67.42	67.69	67.66	67.72	68	68.12	67.31	68.29	67.63	67.5	67.51	67.52	68.32	67.39	67.52	67.45	98.82	99.16	100	98.69	99.14	98.87	99.47	99.21	97.9
Streptococcus_agalactiae_COH1_NZ_AAJR01000001	67.38	67.3	68.41	68.75	67.58	68.35	68.36	68.39	68.33	67.32	67.53	67.35	67.22	67.33	67.43	67.16	67.24	67.31	68.48	68.33	67.81	67.64	67.72	67.1	67.31	67.44	67.44	67.55	67.96	68.05	67.11	68.21	67.71	67.61	67.5	67.56	68.3	67.21	67.41	67.32	99.01	98.96	98.66	98.8	98.74	100	98.71	98.88	98.68
Streptococcus_agalactiae_ATCC_13813_NZ_GL636090	68.71	67.5	67.42	68.93	67.76	68.29	68.32	68.31	68.17	67.3	67.65	67.35	67.29	67.48	67.47	67.3	67.35	67.4	68.47	68.33	67.83	67.72	67.6	68.06	67.4	67.52	67.54	67.61	67.88	67.98	67.24	68.12	67.64	67.44	67.45	67.42	68.31	67.33	67.41	67.33	98.38	98.69	97.94	98.43	98.74	98.55	98.68	98.88	100
Streptococcus_agalactiae_ZQ0910_NZ_JH689320	67.52	67.55	67.2	67.55	67.56	67.66	67.57	67.55	67.4	67.1	67.4	67.14	67.09	67.22	67.38	67.27	67.05	67.17	67.8	67.63	67.6	67.66	67.4	67.12	67.32	67.38	67.52	67.56	67.4	67.51	67.17	67.38	67.48	67.43	67.38	67.29	67.6	67.17	67.64	67.34	99.14	99.85	99	99.07	99.21	98.84	98.93	100	98.87
Streptococcus_agalactiae_FSL_S3_062_NZ_ANQF01000108	67.44	67.15	66.89	66.93	67.28	67.01	66.98	66.98	66.91	66.72	67	66.81	66.8	66.84	66.99	66.77	66.81	66.87	67.16	66.95	67.45	67.33	67.14	67.56	66.95	67.02	67.12	67.27	66.8	66.97	66.87	66.7	67.15	67.11	66.98	66.97	67.03	66.84	67.1	66.93	98.41	98.42	98.32	98.52	98.52	98.74	98.82	98.54	98.85
[truncated: 1 more columns]

## Sheet: ANI_median_distance
X	Lac_gar_NZ_AMFE01000097	Lac_gar_NZ_AFHF01000001	Lac_gar_NZ_AGQY01000001	Lac_gar_UBA11300_DQHM00000000	Lac_gar_31405_AKFO00000000	Lac_gar_NZ_CP026502	Lac_gar_Lg2_AP009333	Lac_gar_49156_AP009332	Lac_gar_49156_KE136471	Lac_gar_TRF1_AVFE00000000	Lac_gar_49156_ASWT00000000	Lac_gar_TILSE2_SDHP00000000	Lac_gar_TILSE6_SDHH00000000	Lac_gar_32208T_VXKD00000000	Lac_gar_20684_JXJV00000000	Lac_gar_NZ_BBJW01000001	Lac_gar_M79_FOTJ00000000	Lac_gar_NZ_RSFD01000009	Lac_gar_strain_B18	Lac_pet_NZ_CP045924	Lac_gar_NZ_AGQX01000001	Lac_gar_gs201105_JPUJ00000000	Lac_gar_KS1546_LTDA00000000	ALL_Lac_M14_CCXC00000000	Lac_gar_NZ_AFCC01000001	Lac_gar_NZ_AFCD01000001	Lac_gar_99_LXWL00000000	Lac_gar_strain_LG4	Lac_gar_NZ_CABJEF010000019	Lac_gar_strain_LG26	Lac_pet_NZ_MUIZ01000009	Lac_gar_DM12426_SDHQ00000000	Lac_gar_DB24910_SDHJ00000000	Lac_gar_CT2_SDHN00000000	ALL_Lac_122061_AP017373	Lac_gar_FISHB_SDHO00000000	Lac_gar_I4_60	Lac_gar_NZ_AMFD01000049	Lac_gar_NZ_NBBK01000012	Lac_gar_DCC43_AMQS00000000	Str_aga_NZ_AAJO01000001	Str_aga_NC_007432	Str_aga_NC_004116	Str_aga_NZ_AAJQ01000001	Str_aga_NZ_AAJR01000001	Str_aga_NC_004368	Str_aga_NZ_AAJP01000001	Str_aga_NZ_GL636090	Str_aga_NZ_JH689320
Lactococcus_garvieae_strain_UBA11300_DQHM00000000	100	99.9	99.9	100	100	98.73	98.82	98.82	98.82	98.82	98.82	98.82	98.82	98.92	98.92	98.92	98.82	98.82	98.23	94.29	94.12	94.02	94.22	94.28	94.41	93.72	93.7	93.72	93.92	93.72	93.63	91.39	91.32	91.34	91.28	91.37	91.46	91.33	80.78	80.71	67.39	67.23	66.86	66.94	66.8	66.34	66.95	66.65	66.67
Lactococcus_garvieae_Tac2_NZ_AMFE01000097	100	99.9	99.9	100	100	98.82	98.82	98.82	98.82	98.82	98.82	98.82	98.82	98.92	98.92	98.92	98.82	98.83	96.08	94.11	93.83	93.92	94	93.93	94.21	93.53	93.49	93.53	93.72	93.52	93.43	91.37	91.28	91.28	91.28	91.28	91.41	91.28	80.72	80.78	69.32	67.45	67.67	67.19	66.93	67.25	66.92	67.27	66.6
Lactococcus_garvieae_IPLA_31405_AKFO00000000	100	99.9	99.9	100	100	98.82	98.82	98.82	98.82	98.83	98.82	98.82	98.82	98.92	98.92	98.92	98.9	98.92	96.03	94.12	93.92	93.92	94.02	94.02	94.21	93.54	93.44	93.53	93.8	93.53	93.44	91.37	91.29	91.32	91.36	91.36	91.39	91.32	80.78	80.61	68.66	67.49	67.51	67.4	67.58	66.97	67.1	66.62	66.67
Lactococcus_garvieae_UNIUD074_NZ_AFHF01000001	99.9	100	100	99.9	99.9	98.82	98.83	98.92	98.87	98.92	98.82	98.92	98.92	98.92	98.92	98.92	98.92	99.02	94.61	93.65	93.53	93.72	93.62	93.63	93.72	93.33	93.24	93.33	93.48	93.33	93.32	91.28	91.28	91.22	91.19	91.21	91.38	91.27	80.72	80.65	68.76	67.56	67.49	67.27	67.25	67.04	66.97	66.65	66.7
Lactococcus_garvieae_LG9_NZ_AGQY01000001	99.9	100	100	99.9	99.9	98.83	98.83	98.92	98.91	98.92	98.82	98.92	98.92	98.92	98.92	98.92	98.92	99.02	94.61	93.64	93.53	93.72	93.62	93.63	93.73	93.33	93.3	93.34	93.52	93.33	93.33	91.28	91.28	91.25	91.24	91.19	91.41	91.26	80.67	80.59	68.69	67.54	67.47	67.27	67.23	66.98	66.97	66.65	66.7
Lactococcus_garvieae_Lg2_AP009333	98.82	98.83	98.82	98.82	98.82	100	100	100	100	99.8	100	98.92	98.92	98.92	98.92	98.92	98.92	98.92	94.61	93.72	93.72	93.63	93.72	93.82	93.82	93.42	93.33	93.43	93.53	93.43	93.33	91.46	91.37	91.37	91.47	91.41	91.48	91.44	80.63	80.6	68.59	67.69	67.35	67.29	67.12	67.05	67.05	66.74	66.6
Lactococcus_garvieae_strain_JJJN1_NZ_CP026502	98.82	98.83	98.82	98.82	98.82	100	100	100	100	99.8	100	98.92	98.92	98.92	98.92	98.92	98.92	98.92	94.61	93.72	93.72	93.63	93.72	93.82	93.82	93.42	93.33	93.43	93.53	93.43	93.33	91.46	91.37	91.37	91.46	91.41	91.48	91.43	80.63	80.59	68.59	67.69	67.35	67.29	67.11	67.05	67.05	66.74	66.6
Lactococcus_garvieae_ATCC_49156_AP009332	98.82	98.83	98.83	98.82	98.82	100	100	100	100	99.8	100	98.92	98.92	98.92	98.92	98.92	98.92	98.92	94.61	93.72	93.63	93.63	93.72	93.74	93.82	93.42	93.33	93.43	93.53	93.42	93.33	91.46	91.37	91.37	91.46	91.4	91.47	91.43	80.62	80.59	68.59	67.68	67.35	67.28	67.09	67.02	67.02	66.68	66.54
Lactococcus_garvieae_ATCC_49156_KE136471	98.82	98.83	98.83	98.82	98.82	100	100	100	100	99.8	100	98.92	98.92	98.92	98.92	98.92	98.92	98.92	94.61	93.72	93.63	93.63	93.72	93.74	93.82	93.42	93.33	93.43	93.53	93.42	93.33	91.46	91.37	91.37	91.46	91.4	91.47	91.39	80.62	80.59	68.59	67.69	67.35	67.28	67.09	67.02	67.02	66.68	66.54
Lactococcus_garvieae_ATCC_49156_ASWT00000000	98.82	98.83	98.83	98.82	98.82	100	100	100	100	99.8	100	98.92	98.92	98.92	98.92	98.92	98.92	98.92	94.61	93.72	93.69	93.63	93.72	93.74	93.82	93.42	93.33	93.43	93.53	93.42	93.33	91.46	91.37	91.37	91.46	91.41	91.47	91.42	80.61	80.59	68.53	67.68	67.35	67.28	67.09	67	67.02	66.68	66.54
Lactococcus_garvieae_TRF1_AVFE00000000	98.82	98.92	98.92	98.82	98.82	99.83	99.9	99.9	99.9	100	99.9	98.92	98.92	99.02	99.12	99.02	98.92	98.92	94.71	93.72	93.54	93.63	93.72	93.73	93.82	93.32	93.24	93.42	93.43	93.23	93.25	91.33	91.28	91.18	91.19	91.24	91.38	91.28	80.77	80.55	68.7	67.55	67.29	67.15	67.1	66.8	66.95	66.57	66.58
Lactococcus_garvieae_subsp_garvieae_strain_CCUG_32208T_VXKD00000000	98.92	98.92	98.92	98.92	98.92	98.92	98.92	98.92	98.92	99.02	98.92	98.92	98.92	100	100	100	98.92	98.92	94.74	93.75	93.63	93.63	93.72	93.72	93.82	93.33	93.34	93.43	93.44	93.33	93.24	91.28	91.26	91.28	91.19	91.28	91.45	91.32	80.76	80.62	68.53	67.45	67.3	67.16	66.83	66.72	66.85	66.63	66.5
Lactococcus_garvieae_NBRC_100934_NZ_BBJW01000001	98.92	98.92	98.92	98.92	98.92	98.92	98.92	98.92	98.92	99.02	98.92	98.92	98.92	100	100	100	98.92	98.92	94.74	93.81	93.63	93.63	93.72	93.71	93.82	93.33	93.35	93.43	93.44	93.33	93.25	91.31	91.26	91.28	91.19	91.28	91.44	91.3	80.76	80.61	68.52	67.42	67.24	67.11	66.83	66.7	66.76	66.63	66.5
Lactococcus_garvieae_strain_DSM_20684_JXJV00000000	98.92	98.92	98.92	98.92	98.92	98.92	98.92	98.92	98.92	99.02	98.92	98.92	98.92	100	100	100	98.92	98.92	94.74	93.74	93.63	93.63	93.72	93.72	93.82	93.33	93.35	93.43	93.44	93.33	93.24	91.28	91.26	91.28	91.18	91.28	91.38	91.29	80.75	80.61	68.43	67.42	67.22	67.11	66.8	66.63	66.71	66.63	66.49
Lactococcus_garvieae_strain_M79_FOTJ00000000	98.82	98.92	98.92	98.82	98.92	98.92	98.92	98.92	98.92	98.92	98.92	98.92	98.92	98.92	98.92	98.92	100	100	94.71	93.72	93.71	93.63	93.72	93.71	93.92	93.33	93.26	93.39	93.47	93.33	93.23	91.28	91.19	91.28	91.18	91.18	91.37	91.27	80.76	80.49	68.49	67.68	67.25	67.01	67.07	66.8	67.05	66.67	66.67
Lactococcus_garvieae_strain_RTCLI04_NZ_RSFD01000009	98.82	98.92	99.02	98.82	98.92	98.92	98.92	98.92	98.92	98.92	98.92	98.92	98.92	98.92	98.92	98.92	100	100	94.71	93.72	93.72	93.53	93.72	93.63	93.82	93.33	93.33	93.42	93.53	93.34	93.23	91.28	91.19	91.27	91.11	91.18	91.37	91.19	80.63	80.44	68.63	67.57	67.28	67.16	67.1	66.88	66.95	66.67	66.63
Lactococcus_garvieae_strain_TILSE2_SDHP00000000	98.82	98.92	98.92	98.82	98.82	98.92	98.92	98.92	98.92	98.92	98.92	100	100	98.92	98.92	98.92	98.92	98.92	94.7	93.72	93.63	93.63	93.72	93.72	93.82	93.29	93.23	93.33	93.43	93.23	93.21	91.25	91.18	91.1	91.11	91.2	91.37	91.2	80.65	80.47	68.66	67.34	67.29	67.02	67.12	66.91	66.92	66.72	66.6
Lactococcus_garvieae_strain_TILSE6_SDHH00000000	98.82	98.92	98.92	98.82	98.82	98.92	98.92	98.92	98.92	98.92	98.92	100	100	98.92	98.92	98.92	98.92	98.92	94.7	93.72	93.63	93.63	93.72	93.72	93.82	93.26	93.23	93.33	93.42	93.23	93.21	91.27	91.18	91.17	91.1	91.2	91.37	91.27	80.7	80.47	68.59	67.34	67.21	67.02	67.12	66.9	66.92	66.72	66.59
Lactococcus_garvieae_strain_B18	96.07	94.64	94.51	98.24	95.88	94.53	94.52	94.61	94.51	94.61	94.51	94.61	94.61	94.61	94.52	94.59	94.71	94.61	100	99.9	99.9	99.8	99.9	99.9	99.9	98.53	98.63	98.63	98.92	98.46	98.43	92.39	92.36	92.35	92.25	92.36	92.45	92.15	80.78	80.76	69.19	67.49	67.3	67.18	67.16	67	66.95	66.78	66.59
Lactococcus_garvieae_21881_NZ_AFCC01000001	94.22	93.82	93.72	94.51	94.22	93.82	93.82	93.82	93.82	93.8	93.73	93.82	93.82	93.76	93.82	93.83	93.92	93.82	99.9	99.9	99.9	99.8	100	100	100	99.02	99.02	99.02	99.21	98.92	98.83	92.7	92.74	92.64	92.55	92.65	92.75	92.35	80.78	80.77	68.82	67.45	67.31	67.03	67.06	66.97	66.89	66.65	66.59
Lactococcus_garvieae_strain_KS1546_LTDA00000000	94.02	93.72	93.63	94.4	94.12	93.72	93.72	93.72	93.72	93.72	93.63	93.72	93.72	93.72	93.71	93.72	93.72	93.73	99.9	99.9	100	99.8	100	99.9	100	99.02	99.02	99.02	99.41	99.02	99.02	92.75	92.75	92.67	92.55	92.73	92.84	92.45	81.06	80.72	69.02	67.48	67.3	67.07	67.11	67.06	66.89	66.67	66.7
Lactococcus_petauri_strain_CF11_NZ_CP045924	94.02	93.71	93.63	94.31	94.02	93.72	93.72	93.72	93.72	93.72	93.64	93.72	93.72	93.72	93.71	93.72	93.71	93.63	99.9	100	99.9	99.8	99.9	99.9	99.9	99.02	99.12	99.02	99.22	98.92	98.92	92.75	92.75	92.66	92.65	92.67	92.75	92.45	80.85	80.81	69.21	67.64	67.38	67.09	67.17	67.08	66.9	66.7	66.7
ALL_Lactococcus_garvieae_strain_M14_CCXC00000000	94.02	93.71	93.62	94.33	94.11	93.78	93.73	93.73	93.73	93.68	93.64	93.72	93.72	93.66	93.64	93.72	93.72	93.64	99.9	99.9	99.9	99.8	99.9	100	100	99.02	99.12	99.02	99.22	99.02	98.92	92.75	92.75	92.65	92.64	92.74	92.82	92.45	80.94	80.89	69.11	67.45	67.35	67	67.09	67.05	66.87	66.78	66.58
Lactococcus_garvieae_TB25_NZ_AGQX01000001	93.92	93.61	93.54	94.12	93.92	93.71	93.71	93.68	93.72	93.55	93.63	93.63	93.63	93.62	93.54	93.63	93.63	93.63	99.9	99.9	100	99.9	100	99.9	99.9	99.12	99.12	99.12	99.41	99.02	99.02	92.93	92.84	92.75	92.63	92.84	92.94	92.55	80.86	80.8	69.12	67.47	67.3	67.07	67.07	67.06	66.92	66.8	66.7
Lactococcus_garvieae_strain_Lg_ilsanpaik_gs201105_JPUJ00000000	93.92	93.82	93.63	94.01	93.92	93.63	93.63	93.63	93.63	93.63	93.54	93.64	93.63	93.63	93.63	93.66	93.63	93.63	99.8	99.8	99.9	100	99.8	99.8	99.8	99.02	99.09	99.02	99.31	99.02	99.02	92.94	92.94	92.84	92.76	92.84	92.75	92.63	80.78	80.75	68.97	67.47	67.23	66.94	66.93	66.9	66.96	66.59	66.53
Lactococcus_garvieae_strain_MGYG_HGUT_00230_NZ_CABJEF010000019	93.72	93.53	93.43	93.92	93.73	93.53	93.53	93.53	93.53	93.4	93.52	93.48	93.44	93.43	93.43	93.43	93.44	93.53	98.92	99.22	99.49	99.31	99.41	99.22	99.22	99.12	99.12	99.12	100	99.12	99.12	92.94	92.93	92.83	92.65	92.94	92.94	92.61	80.86	80.77	69.01	67.55	67.42	67.07	66.93	67.06	66.93	66.73	66.7
Lactococcus_garvieae_strain_LG26	93.53	93.43	93.42	93.72	93.54	93.46	93.43	93.43	93.51	93.24	93.43	93.32	93.33	93.39	93.34	93.35	93.33	93.43	98.53	99.02	99.02	99.02	99.02	99.02	98.92	99.02	99.02	99.22	99.12	100	99.41	92.94	92.95	92.85	92.74	92.88	93.53	92.74	80.88	81	68.87	67.53	67.21	66.88	66.83	66.82	66.7	66.54	66.47
Lactococcus_petauri_strain_159469_NZ_MUIZ01000009	93.53	93.44	93.41	93.72	93.53	93.43	93.43	93.43	93.43	93.23	93.43	93.33	93.33	93.33	93.34	93.33	93.25	93.43	98.53	99.02	99.05	99.02	99.02	98.92	98.92	99.02	99.02	99.02	99.12	99.41	100	92.93	92.85	92.84	92.65	93	93.23	92.75	80.77	80.84	68.87	67.47	67.27	66.86	66.71	66.83	66.73	66.6	66.57
Lactococcus_garvieae_8831_NZ_AFCD01000001	93.53	93.35	93.43	93.63	93.52	93.43	93.43	93.38	93.43	93.23	93.42	93.33	93.33	93.33	93.32	93.33	93.33	93.35	98.63	99.12	99.12	99.12	99.02	99.02	99.02	100	100	99.51	99.12	99.02	99.02	93.03	93.04	92.95	92.79	92.94	93.04	92.84	80.78	80.7	68.95	67.55	67.32	66.91	67.01	66.94	67.03	66.72	66.63
Lactococcus_garvieae_strain_PAQ102015_99_LXWL00000000	93.53	93.34	93.42	93.63	93.52	93.43	93.43	93.41	93.43	93.23	93.42	93.33	93.31	93.33	93.33	93.33	93.33	93.41	98.63	99.12	99.12	99.12	99.02	99.02	99.02	100	100	99.51	99.12	99.02	99.02	93.03	93.04	92.94	92.84	92.94	93.03	92.84	80.78	80.67	68.94	67.55	67.33	66.89	67.03	66.94	66.9	66.7	66.63
Lactococcus_garvieae_strain_LG4	93.53	93.44	93.43	93.72	93.53	93.53	93.44	93.44	93.44	93.33	93.43	93.33	93.34	93.43	93.33	93.38	93.33	93.42	98.63	99.12	99.12	99.02	99.02	99.02	99.02	99.51	99.51	100	99.08	99.12	99.12	92.94	92.94	92.84	92.75	93.03	93.72	92.92	80.75	80.83	68.87	67.49	67.08	66.91	66.91	66.83	66.8	66.65	66.67
Lactococcus_garvieae_strain_CT2_SDHN00000000	91.28	91.45	91.34	91.45	91.37	91.53	91.5	91.56	91.47	91.22	91.39	91.18	91.27	91.37	91.28	91.37	91.28	91.28	92.35	92.75	92.84	92.84	92.67	92.74	92.65	92.94	92.97	92.95	92.84	92.94	92.75	100	99.8	100	99.31	99.41	98.82	98.54	80.72	80.57	68.87	67.81	67.63	67.38	67.38	67.31	66.98	66.73	66.57
Lactococcus_garvieae_strain_DM12426_SDHQ00000000	91.29	91.43	91.35	91.37	91.37	91.48	91.47	91.54	91.46	91.2	91.37	91.18	91.27	91.36	91.28	91.37	91.28	91.28	92.36	92.75	92.84	92.84	92.64	92.68	92.56	92.94	92.95	92.94	92.84	92.93	92.74	100	99.8	100	99.31	99.31	98.82	98.53	80.69	80.61	68.81	67.8	67.63	67.39	67.38	67.31	66.98	66.73	66.57
Lactococcus_garvieae_strain_DB24910_SDHJ00000000	91.32	91.4	91.33	91.41	91.36	91.55	91.48	91.56	91.45	91.19	91.37	91.28	91.2	91.35	91.28	91.36	91.29	91.28	92.36	92.8	92.84	92.85	92.73	92.75	92.67	92.85	92.94	92.94	92.84	93.03	92.74	99.8	100	99.8	99.22	99.31	98.82	98.63	80.65	80.59	68.88	67.68	67.33	67.21	67.22	67.22	66.87	66.73	66.59
Lactococcus_garvieae_strain_FISHB_SDHO00000000	91.36	91.37	91.28	91.37	91.36	91.51	91.47	91.57	91.47	91.19	91.37	91.28	91.19	91.36	91.28	91.28	91.27	91.25	92.31	92.75	92.85	92.83	92.65	92.75	92.55	92.85	92.93	92.94	92.84	92.94	92.74	99.31	99.31	99.31	99.31	100	98.82	98.53	80.57	80.53	68.93	67.8	67.5	67.3	67.35	67.12	67.16	66.73	66.38
ALL_Lactococcus_garvieae_strain_122061_AP017373	91.21	91.28	91.24	91.36	91.28	91.56	91.57	91.57	91.47	91.16	91.37	91.18	91.19	91.2	91.26	91.28	91.21	91.16	92.25	92.55	92.64	92.75	92.54	92.56	92.45	92.73	92.75	92.75	92.63	92.83	92.59	99.22	99.22	99.22	100	99.31	98.82	98.53	80.57	80.49	68.96	67.72	67.56	67.24	67.12	67.26	67.04	66.59	66.56
Lactococcus_garvieae_strain_I4_60	91.37	91.48	91.38	91.54	91.47	91.66	91.65	91.59	91.49	91.28	91.47	91.28	91.37	91.45	91.37	91.47	91.37	91.36	92.54	92.84	92.94	92.75	92.75	92.84	92.65	92.93	93.04	93.54	92.94	93.34	93.12	98.82	98.82	98.82	98.72	98.82	100	99.31	80.67	80.59	68.74	67.78	67.49	67.13	67.14	67.12	66.78	66.71	66.67
Lactococcus_garvieae_I113_NZ_AMFD01000049	91.19	91.37	91.27	91.28	91.36	91.47	91.47	91.57	91.41	91.18	91.36	91.18	91.27	91.28	91.28	91.28	91.2	91.21	92.25	92.55	92.63	92.73	92.45	92.53	92.35	92.75	92.91	92.84	92.62	92.75	92.65	98.53	98.63	98.53	98.43	98.51	99.31	100	80.6	80.59	68.77	67.66	67.49	67.15	67.19	67.02	66.95	66.58	66.43
Lactococcus_garvieae_strain_A1_NZ_NBBK01000012	80.67	80.94	80.69	80.76	80.88	80.83	80.8	80.8	80.77	80.55	80.67	80.66	80.78	80.49	80.77	80.7	80.76	80.7	80.9	81	81.02	80.83	81.01	80.96	80.83	80.84	80.8	80.86	80.88	80.91	80.57	80.8	80.55	80.62	80.5	80.64	80.86	80.69	100	99.02	68.74	67.32	67.18	67.15	67.09	67.1	66.9	66.53	66.58
Lactococcus_garvieae_DCC43_AMQS00000000	80.69	80.95	80.63	80.77	80.7	80.72	80.7	80.72	80.6	80.37	80.57	80.49	80.55	80.4	80.59	80.69	80.41	80.51	80.69	80.88	80.82	80.59	80.57	80.79	80.69	80.65	80.68	80.73	80.63	80.89	80.49	80.7	80.55	80.51	80.53	80.59	80.71	80.59	99.02	100	68.8	67.18	67.02	67.32	67.14	67.05	66.96	66.42	66.48
Streptococcus_agalactiae_18RS21_NZ_AAJO01000001	67.6	67.87	67.63	66.86	66.45	67.61	67.56	67.33	67.39	67.19	67.16	67.06	67.07	66.96	66.87	66.62	66.83	66.72	67.69	67.29	67.07	66.96	66.93	66.98	66.65	67.33	67.04	66.91	67.22	66.95	66.88	67.22	67.02	67.1	67.64	66.7	67.36	66.84	66.96	67.1	100	99.8	100	99.8	99.51	99.8	99.51	99.31	99.8
Streptococcus_agalactiae_2603V_R_NC_004116	67.43	67.56	67.41	66.81	66.73	67.42	67.42	67.05	67.1	67.16	66.74	66.96	66.75	66.8	66.65	66.4	66.72	66.39	67.35	67.13	67.01	66.86	66.69	66.57	66.5	67.1	66.87	66.77	66.86	66.84	66.76	67.06	66.92	67.02	67.19	66.58	67.06	66.76	66.76	66.75	100	99.8	100	99.8	99.51	99.71	99.61	99.31	99.8
Streptococcus_agalactiae_CJB111_NZ_AAJQ01000001	67.09	67.58	67.38	66.82	66.79	67.32	67.24	67.13	67.26	67.25	66.79	66.77	66.76	66.83	66.65	66.41	66.7	66.63	67.44	67.14	66.92	66.8	66.81	66.53	66.67	66.95	66.77	66.78	67.04	66.92	66.79	67.06	66.95	67.02	67.3	66.67	67.06	66.63	66.74	66.88	99.71	99.9	99.8	100	99.31	99.51	99.32	99.31	99.9
Streptococcus_agalactiae_A909_NC_007432	67.09	67.54	67.41	66.91	66.5	67.27	67.32	67.07	67.2	67.06	66.69	66.72	66.53	66.63	66.55	66.32	66.7	66.36	67.35	67.07	66.89	66.74	66.78	66.5	66.5	66.99	66.77	66.68	66.81	66.84	66.78	66.95	67.03	66.98	67.16	66.55	67.02	66.56	66.82	66.77	99.73	100	99.8	99.9	99.41	99.51	99.41	99.31	100
Streptococcus_agalactiae_515_NZ_AAJP01000001	67.17	67.58	67.17	66.96	67.02	67.23	67.4	67.01	67	67.16	66.27	67.02	66.73	66.82	66.8	66.33	66.77	66.46	67.29	67.03	66.93	66.85	66.77	66.7	66.56	67.01	66.85	66.82	66.84	66.92	66.8	67.09	66.9	67.05	66.92	66.7	67.24	66.65	66.83	66.75	99.51	99.41	99.61	99.41	99.41	99.9	100	99.31	99.41
Streptococcus_agalactiae_NEM316_NC_004368	67.39	67.54	67.22	66.9	66.59	67.32	67.42	67.03	67.08	67.06	66.64	66.99	66.78	66.74	66.67	66.33	66.56	66.33	67.38	67.15	66.96	66.77	66.78	66.7	66.49	66.99	66.76	66.78	66.85	66.8	66.79	66.95	66.89	66.94	67.26	66.56	67.01	66.58	66.73	66.77	99.71	99.51	99.71	99.51	99.41	100	99.9	99.31	99.51
Streptococcus_agalactiae_COH1_NZ_AAJR01000001	66.87	67.34	67.24	66.67	66.78	67.29	67.42	67.23	67.04	66.93	66.63	66.85	66.65	66.63	66.67	66.4	66.7	66.23	67.38	66.95	66.93	66.95	66.6	66.48	66.34	66.92	66.7	66.67	66.81	66.58	66.63	66.99	66.91	66.83	67.12	66.62	66.98	66.45	66.83	66.63	99.51	99.41	99.51	99.34	100	99.41	99.41	99.31	99.41
Streptococcus_agalactiae_ATCC_13813_NZ_GL636090	67.31	67.44	67.32	66.86	66.52	67.24	67.31	66.9	66.96	66.96	66.47	66.91	66.65	66.84	66.69	66.52	66.41	66.28	67.17	66.98	66.92	66.77	66.63	66.7	66.44	66.97	66.76	66.63	66.78	66.59	66.7	67.01	66.81	66.84	67.07	66.47	67.05	66.49	66.67	66.54	99.31	99.31	99.31	99.31	99.31	99.31	99.31	100	99.31
Streptococcus_agalactiae_ZQ0910_NZ_JH689320	67.02	66.94	67.27	66.92	66.47	66.96	66.6	66.7	66.8	66.99	66.27	66.74	66.51	66.63	66.55	66.31	66.59	66.36	66.87	66.75	66.78	66.7	66.78	66.5	66.49	66.96	66.77	66.59	66.69	66.49	66.76	66.93	66.95	66.98	66.73	66.51	66.79	66.56	66.72	66.75	99.78	100	99.8	99.9	99.41	99.51	99.41	99.31	100
Streptococcus_agalactiae_FSL_S3_062_NZ_ANQF01000108	66.99	66.29	66.82	66.51	66.28	66.35	66.34	66.39	66.46	66.31	65.94	66.5	66.23	66.31	66.46	66.16	66.17	65.91	66.51	66.32	66.85	66.54	66.47	66.44	66.2	66.73	66.34	66.26	66.46	66.13	66.63	66.76	66.56	66.71	66.28	66.32	66.51	66.34	66.41	66.36	99.31	99.31	99.31	99.31	99.31	99.41	99.31	99.9	99.31
[truncated: 1 more columns]
